# Supplementary material for: Characterizing RNA Pseudouridylation by Convolutional Neural Networks
Source: Genomics Proteomics Bioinformatics. 2021 Feb 23;19(5):815–33. doi: 10.1016/j.gpb.2019.11.015 (PMC9170758; doi:10.1016/j.gpb.2019.11.015)
Supplement: Supplementary Table S1 [file mmc14.xlsx]

## Sheet: Table_S3
Table S1 Statistics of the data used in our analyses
Human		Mouse
Data source	Number of sites	Data source	Number of sites
GSE58200	156	GSE63655 (brain)	1586
GSE60047	652	GSE63655 (liver)	1502
GSE63655	2548	Modomics	207
snoRNABase	770	GSE63655 (brain)∧GSE63655 (liver)	48
Modomics	252
GSE58200∧GSE60047∧GSE63655	2
GSE58200∧snoRNABase	112
GSE60047∧GSE63655	69
GSE60047∧Modomics	17
GSE60047∧snoRNABase	2
GSE63655∧Modomics	47
GSE63655∧snoRNABase	1
Note: ‘∧’ means overlap between different data sources.
