# Supplementary material for: Characterizing RNA Pseudouridylation by Convolutional Neural Networks
Source: Genomics Proteomics Bioinformatics. 2021 Feb 23;19(5):815–33. doi: 10.1016/j.gpb.2019.11.015 (PMC9170758; doi:10.1016/j.gpb.2019.11.015)
Supplement: Supplementary Table S2 [file mmc15.xlsx]

## Sheet: Table_S4
Table S2 Numbers of Ψ sites in small cellular RNAs (tRNA, rRNA, snRNA and snoRNA) of both human and mouse
Species	Source	tRNA	rRNA	snRNA	snoRNA
Human	GSE58200	0	69	53	115
	GSE60047	149	0	8	19
	GSE63655	60	6	9	14
	snoRNABase	0	152	618	770
	Modomics	252	0	0	0
	Total	397	161	639	797
Mouse	GSE63655 (brain)	0	5	0	3
	GSE63655 (liver)	2	3	0	8
	Modomics	207	0	0	0
	Total	209	6	0	9
