# Supplementary material for: Characterizing RNA Pseudouridylation by Convolutional Neural Networks
Source: Genomics Proteomics Bioinformatics. 2021 Feb 23;19(5):815–33. doi: 10.1016/j.gpb.2019.11.015 (PMC9170758; doi:10.1016/j.gpb.2019.11.015)
Supplement: Supplementary Table S3 [file mmc16.xlsx]

## Sheet: Table_S1
Table S3 The SCARLET dataset used in our validation
Accession number	Symbol	Ψ position
NM_001402	EEF1A1	519
NR_003286.2	18S rRNA	1177
NR_003286.2	18S rRNA	1045
NR_003287.2	28S rRNA	1792
NR_003287.2	28S rRNA	1781
NR_003287.2	28S rRNA	3639
