# Supplementary material for: Characterizing RNA Pseudouridylation by Convolutional Neural Networks
Source: Genomics Proteomics Bioinformatics. 2021 Feb 23;19(5):815–33. doi: 10.1016/j.gpb.2019.11.015 (PMC9170758; doi:10.1016/j.gpb.2019.11.015)
Supplement: Supplementary Table S4 [file mmc17.xlsx]

## Sheet: Table_S2
Table S4 Conserved Ψ sites across human and mouse used in our validation
Human		Mouse
Accession number	Ψ position	Accession number	Ψ position
NM_152437	1579	NM_001166642	2219
NM_001204298	1527	NM_001166643	2133
NM_005385	446	NM_009079	402
NM_017679	2167	NM_010918	443
NM_020132	1118	NM_001081750	1625
NM_018457	234	NM_001170911	167
NM_001100169	612	NM_001253681	375
NM_001135564	228	NM_008297	165
NM_000983	290	NR_102292	552
NM_001033925	393	NM_009383	186
NM_001037553	998	NM_053014	1080
NM_017797	331	NM_145361	866
NM_178582	608	NM_001159553	587
NM_005589	546	NM_134042	458
NM_001099432	2212	NM_138681	2264
NM_021930	882	NM_177323	748
