# Supplementary material for: Characterizing RNA Pseudouridylation by Convolutional Neural Networks
Source: Genomics Proteomics Bioinformatics. 2021 Feb 23;19(5):815–33. doi: 10.1016/j.gpb.2019.11.015 (PMC9170758; doi:10.1016/j.gpb.2019.11.015)
Supplement: Supplementary Table S5 [file mmc18.xlsx]

## Sheet: Table_S5
Table S5 The codon CAI and tAI values that we calculated for both human and mouse .
Codons	CAI (human)	tAI (human)	CAI (mouse)	tAI (mouse)
AAA	0.7544	0.519563	0.6393	0.230567
AAC	1	1	1	0.214098
AAG	1	0.685819	1	0.501976
AAU	0.8868	0.607579	0.7544	0.126318
ACA	0.7778	0.183405	0.8286	0.065894
ACC	1	0.220049	1	0.130435
ACG	0.3056	0.242054	0.2857	0.086957
ACU	0.6944	0.305623	0.7143	0.181159
AGA	1	0.183374	1	0.098814
AGC	1	0.244499	1	0.131752
AGG	1	0.211491	1	0.113966
AGU	0.625	0.144254	0.625	0.077734
AUA	0.3617	0.152855	0.32	0.082365
AUC	1	0.552567	1	0.158762
AUG	1	0.611247	1	0.312912
AUU	0.766	0.572127	0.68	0.207345
CAA	0.3699	0.336186	0.3514	0.115285
CAC	1	0.336186	1	0.176548
CAG	1	0.749389	1	0.234519
CAU	0.7241	0.19835	0.6949	0.113636
CCA	0.875	0.213967	0.9355	0.131766
CCC	1	0.220049	0.9677	0.111331
CCG	0.3438	0.190709	0.3226	0.091568
CCU	0.9063	0.305623	1	0.141469
CGA	0.5238	0.183395	0.5455	0.082355
CGC	0.8571	0.154034	0.7727	0.071146
CGG	0.9524	0.211491	0.8636	0.075758
CGU	0.381	0.213936	0.3636	0.098814
CUA	0.175	0.091724	0.2051	0.065884
CUC	0.5	0.264059	0.5128	0.059289
CUG	1	0.334963	1	0.185771
CUU	0.325	0.366748	0.3333	0.082345
GAA	0.7241	0.397311	0.6949	0.131752
GAC	1	0.580685	1	0.263505
GAG	1	0.52445	1	0.272727
GAU	0.8519	0.342604	0.8182	0.155468
GCA	0.575	0.27515	0.6053	0.181197
GCC	1	0.638142	1	0.338603
GCG	0.275	0.240831	0.2368	0.222661
GCU	0.675	0.886308	0.7632	0.417655
GGA	0.7353	0.275061	0.7879	0.131756
GGC	1	0.458435	1	0.270751
GGG	0.7353	0.301956	0.697	0.157444
GGU	0.4706	0.270477	0.5455	0.178689
GUA	0.2609	0.152845	0.2609	0.04942
GUC	0.5217	0.242054	0.5435	0.111331
GUG	1	0.537897	1	0.213439
GUU	0.3913	0.336186	0.3696	0.141469
UAA	0.6383	stop	0.5714	stop
UAC	1	0.449878	1	0.181159
UAG	0.5106	stop	0.4694	stop
UAU	0.7857	0.283007	0.7544	0.106884
UCA	0.625	0.152845	0.5833	0.049424
UCC	0.9167	0.242054	0.9167	0.135046
UCG	0.2083	0.171149	0.2083	0.065217
UCU	0.7917	0.336186	0.8333	0.174407
UGA	1	stop	1	stop
UGC	1	0.91687	1	1
UGG	1	0.275061	1	0.137022
UGU	0.8519	0.540954	0.9231	0.599473
UUA	0.2	0.213936	0.1795	0.115283
UUC	1	0.366748	1	0.115283
UUG	0.325	0.282396	0.3333	0.102767
UUU	0.8519	0.216381	0.7857	0.068017
